# Supplementary material for: Effectiveness of Non-Immersive Virtual Reality on Gross Motor Function, Balance, and Functional Independence in Children with Cerebral Palsy: A Systematic Review with Meta-Analysis
Source: J Clin Med. 2025 Oct 25;14(21):7582. doi: 10.3390/jcm14217582 (PMC12608441; doi:10.3390/jcm14217582)
Supplement: Supplementary file 1 [file jcm-14-07582-s001.zip]

Archive with 2 entries (2 files):
- jcm-3904966-checklist.pdf
- jcm-3904966-supplementary.pdf
